# Supplementary material for: Efficient Identification of Causal Mutations through Sequencing of Bulked F2 from Two Allelic Bloomless Mutants of Sorghum bicolor
Source: Front Plant Sci. 2018 Jan 12;8:2267. doi: 10.3389/fpls.2017.02267 (PMC5771210; doi:10.3389/fpls.2017.02267)
Supplement: Supplementary file 1 [file Table1.XLSX]

## Sheet: Sheet1
Supplementary Table 1 Mutations and phenotypes found in putative bm39 (Sobic.001G269200) and bm40 (Sobic.001G228100) from sequenced mutant library
Sequence_ID	Line_ID	Gene_ID	Bm gene notation	Mutation_position	Mutation Effect	SIFT_Score*	Homozygocity	bm phenotype
ARS147	25M2-1742	Sobic.001G269200	Putative bm39	Chr01:44432231	G667S	0.579	homo	No
ARS187	25M2-0021	Sobic.001G269200	Putative bm39	Chr01:44431178	A427V	0.181	hetro	No
ARS191	25M2-1669	Sobic.001G269200	Putative bm39	Chr01:44431151	P418L	0.01	hetro	No
ARS192	25m2-2262	Sobic.001G269200	Putative bm39	Chr01:44432069	Q613*		hetro	No
ARS200	25M2-1058	Sobic.001G269200	Putative bm39	Chr01:44430095	T66I	0.086	hetro	No
ARS211	25M2-1101	Sobic.001G269200	Putative bm39	Chr01:44429935	V13M	0.083	hetro	No
ARS243	25m2-2052	Sobic.001G269200	Putative bm39	Chr01:44430646	P250S	0	homo	No
ARS3	MUT371	Sobic.001G269200	Putative bm39	Chr01:44430112	L72F	0.183	hetro	No
ARS4	10M2-0342	Sobic.001G269200	Putative bm39	Chr01:44430112	L72F	0.183	hetro	No
ARS51	25M2-0475	Sobic.001G269200	Putative bm39	Chr01:44430754	P286S	0.018	hetro	No
ARS29	25M2-0652	Sobic.001G228100	bm40	Chr01:21843150	D91N	0	hetro	Yes Segreagating
* SIFT, Sorting Intolerant from Tolerant mutations. Mutations with a SIFT score less than 0.05 are considered deleterious.
